# Supplementary material for: Nanoscale Structure of Lipid–Gemini Surfactant Mixed Monolayers Resolved with AFM and KPFM Microscopy
Source: Nanomaterials (Basel). 2024 Mar 26;14(7):572. doi: 10.3390/nano14070572 (PMC11013119; doi:10.3390/nano14070572)
Supplement: Supplementary file 1 [file nanomaterials-14-00572-s001.zip]

Archive with 1 entries (1 files):
- nanomaterials-2827401-supplementary.pdf
